# Supplementary material for: Transcriptome and Secretome Analyses of Endophyte Methylobacterium mesophilicum and Pathogen Xylella fastidiosa Interacting Show Nutrient Competition
Source: Microorganisms. 2023 Nov 11;11(11):2755. doi: 10.3390/microorganisms11112755 (PMC10673610; doi:10.3390/microorganisms11112755)
Supplement: Supplementary file 1 [file microorganisms-11-02755-s001.zip]

Archive with 1 entries (1 files):
- microorganisms-2633460-supplementary.pdf
